# Supplementary material for: Is Citicoline Effective in Preventing and Slowing Down Dementia?—A Systematic Review and a Meta-Analysis
Source: Nutrients. 2023 Jan 12;15(2):386. doi: 10.3390/nu15020386 (PMC9866349; doi:10.3390/nu15020386)
Supplement: Supplementary file 1 [file nutrients-15-00386-s001.zip]

Archive with 1 entries (1 files):
- nutrients-2127932-supplementary.pdf
